# Supplementary material for: Multi-omics analysis defines core genomic alterations in pheochromocytomas and paragangliomas
Source: Nat Commun. 2015 Jan 27;6:6044. doi: 10.1038/ncomms7044 (PMC4354166; doi:10.1038/ncomms7044)
Supplement: Supplementary Data 1 — Clinical and genetic characteristics of analyzed PCC/PGL. [file ncomms7044-s2.xlsx]

## Sheet: Supplementary Data 1
Supplementary Data 1. Clinical and genetic characteristics of analyzed PCC/PGL.
Sample #	Patient #	Sex	Age at diagnosis (years)	Benign/ Malignant	Tumor Location	Tumor Size (mm)	Germline Mutation	Somatic Mutation	mRNA expression array	miRNA sequencing	DNA methylation array	SNP array	Whole exome sequencing	mRNA expression Cluster	miRNA expression Cluster	DNA methylation Cluster
1	1	F	53	B	adrenal	NA			yes	yes	yes	yes		C2A	Mi6	M3
2	2	F	41	B	adrenal	45	NF1		yes	yes	yes	yes		C2A	Mi7	M3
3	3	M	43	B	adrenal	50		NF1	yes	yes	yes	yes		C2A	Mi5	M3
4	4	M	24	B	adrenal	NA			yes	yes				C1B	Mi2	NA
5	5	M	45	B	adrenal	NA		VHL	yes	yes	yes	yes		C1B	Mi4	M3
6	6	M	40	B	adrenal	NA	NF1		yes	yes				C2A	Mi7	NA
7	7	M	60	B	adrenal	43			yes	yes	yes	yes		C2B	Mi6	M3
8	8	M	51	B	APG	NA			yes	yes	yes	yes		C2B	Mi4	M3
9	9	M	46	B	adrenal	30		VHL	yes	yes	yes	yes		C1B	Mi4	M2
10	10	F	29	B	adrenal	NA	RET			yes	yes	yes		NA	Mi3	M3
11	11	F	41	B	adrenal	130			yes	yes	yes	yes		C2A	Mi5	M3
12	12	F	54	B	adrenal	100	NF1		yes	yes				C2A	Mi5	NA
13	13	M	69	B	adrenal	25		HRAS	yes	yes	yes	yes		C2A	Mi6	M3
15	14	M	35	M	APG	50			yes					C2B	NA	NA
16	15	F	37	B	adrenal	47	NF1		yes	yes				C2A	Mi7	NA
17	16	F	56	B	adrenal	35		NF1	yes	yes	yes	yes		C2A	Mi6	M3
18	17	F	26	M	APG	75		VHL, NF1	yes	yes				C1B	Mi2	NA
19	18	F	28	B	adrenal	35			yes	yes	yes	yes		C1B	Mi2	M2
20	19	M	40	B	adrenal	52			yes	yes	yes	yes		C2A	Mi7	M3
21	20	F	68	B	adrenal	130			yes	yes	yes	yes	yes	C2B	Mi3	M3
22	21	M	12	B	adrenal	40	VHL		yes	yes	yes	yes		C1B	Mi2	M2
23	22	F	23	B	APG	35			yes	yes				C2B	Mi7	NA
24	23	M	25	B	adrenal	50	VHL		yes	yes				C1B	Mi2	NA
25	24	M	15	B	adrenal	30	VHL		yes	yes				C2C	Mi2	NA
26	25	M	45	B	adrenal	36	SDHD				yes	yes		NA	NA	M1
27	26	F	55	B	adrenal	35		HRAS	yes	yes				C2C	Mi7	NA
28	27	F	31	B	adrenal	35	SDHB				yes	yes		NA	NA	M3
29	28	M	66	B	adrenal	100			yes	yes	yes	yes		C2A	Mi7	M3
30	29	M	58	B	adrenal	26			yes	yes				C2A	Mi5	NA
31	30	F	47	B	adrenal	75			yes	yes	yes	yes		C2A	Mi5	M3
32	31	F	26	B	adrenal	41		VHL	yes	yes	yes	yes		C1B	Mi4	M2
33	32	F	65	B	adrenal	33		NF1	yes	yes	yes	yes		C2A	Mi5	M3
34	33	F	44	B	adrenal	NA	TMEM127		yes	yes	yes	yes		C2A	Mi5	M3
35	34	F	41	B	adrenal	NA			yes		yes	yes		C2B	NA	M3
36	35	M	46	B	adrenal	40			yes	yes	yes	yes		C2A	Mi5	M3
37	36	F	49	B	adrenal	NA		NF1	yes	yes				C2A	Mi5	NA
38	37	F	37	B	adrenal	NA	NF1		yes	yes				C2A	Mi5	NA
39	38	F	44	B	adrenal	20								NA	NA	NA
40	37	F	37	B	adrenal	NA	NF1		yes	yes	yes	yes		C2A	Mi5	M3
41	39	F	51	B	adrenal	70		RET, HRAS	yes	yes	yes	yes		C2A	Mi5	M3
42	40	M	46	B	APG	34			yes	yes			yes	C1A	Mi1	NA
43	41	M	61	B	adrenal	55			yes	yes				C2C	Mi7	NA
44	42	F	18	B	adrenal	29	RET		yes	yes		yes		C2A	Mi6	NA
45	43	F	51	B	adrenal	25		NF1	yes	yes	yes	yes		C2A	Mi7	M3
46	17	F	26	M	APG	NA		VHL	yes	yes				C1B	Mi2	NA
47	44	F	46	M	LN met	NA			yes	yes	yes	yes		C2B	Mi3	M3
48	45	M	32	B	TPG	NA	SDHD		yes	yes	yes	yes	yes	C1A	Mi1	M1
49	46	M	40	M	adrenal	93		NF1	yes	yes	yes	yes		C2A	Mi7	M3
50	47	M	32	B	APG	NA	SDHB		yes					C1A	NA	NA
51	48	F	35	B	adrenal	100			yes	yes				C2A	Mi6	NA
52	49	M	49	B	TPG	NA			yes	yes	yes	yes		C2A	Mi6	M3
53	50	M	57	B	adrenal	99		NF1	yes	yes	yes	yes		C2A	Mi7	M3
55	51	F	44	B	adrenal	NA			yes					C2C	NA	NA
56	52	F	52	B	adrenal	NA		NF1	yes	yes	yes	yes		C2A	Mi6	M3
57	53	M	31	B	adrenal	60			yes	yes	yes	yes		C2A	Mi3	M3
58	54	F	44	B	adrenal	34			yes	yes	yes	yes		C2A	Mi6	M3
59	55	F	56	B	adrenal	40		MAX	yes	yes	yes	yes		C2A	Mi5	M3
60	56	M	59	B	adrenal	48		RET	yes	yes	yes	yes		C2A	Mi7	M3
61	57	M	53	B	adrenal	54		NF1	yes	yes	yes	yes		C2A	Mi5	M3
62	58	F	37	B	adrenal	57					yes	yes		NA	NA	M3
63	59	F	75	B	adrenal	50			yes	yes				C2C	Mi7	NA
64	60	M	17	B	adrenal	73		VHL	yes	yes				C1B	Mi4	NA
65	61	F	26	B	adrenal	42		VHL	yes	yes				C1B	Mi2	NA
66	62	F	45	B	APG	60			yes	yes	yes	yes		C2B	Mi4	M3
68	63	M	73	B	adrenal	50		NF1	yes	yes	yes	yes		C2A	Mi5	M3
69	64	F	38	B	adrenal	18			yes					C2C	NA	NA
70	65	F	67	B	adrenal	41		RET	yes	yes				C2A	Mi5	NA
71	66	F	18	B	adrenal	NA	RET		yes	yes				C2A	Mi5	NA
72	67	F	55	B	adrenal	35		NF1	yes	yes	yes	yes		C2A	Mi5	M3
73	68	F	40	M	APG	NA			yes					C2B	NA	NA
74	68	F	40	M	APG	NA			yes					C2B	NA	NA
75	69	M	41	B	adrenal	NA	VHL							NA	NA	NA
76	70	F	42	B	adrenal	21	NF1		yes	yes	yes	yes		C2A	Mi6	M3
77	71	M	63	B	adrenal	28	NF1		yes	yes	yes	yes		C2A	Mi7	M3
78	72	M	22	B	adrenal	20	VHL		yes	yes	yes	yes		C1B	Mi2	M3
79	73	M	17	B	adrenal	55	VHL		yes	yes	yes	yes		C1B	Mi2	M2
80	74	F	33	B	adrenal	21	NF1		yes	yes	yes	yes		C2A	Mi3	M3
81	75	F	44	B	adrenal	32	RET		yes	yes	yes	yes		C2C	Mi7	M3
82	76	M	44	M	APG	NA	SDHB		yes	yes	yes	yes	yes	C1A	Mi1	M1
83	77	F	24	M	APG	70	SDHB		yes	yes	yes	yes	yes	C1A	Mi1	M1
84	24	M	15	B	adrenal	50	VHL		yes	yes	yes	yes		C1B	Mi2	M2
85	78	F	38	M	LN met	60	SDHB		yes	yes	yes	yes		C1A	Mi1	M1
86	79	F	38	B	adrenal	29	NF1			yes	yes	yes		NA	Mi6	M3
87	80	M	28	M	adrenal	60	SDHB		yes	yes			yes	C1A	Mi1	NA
88	81	F	31	B	APG	NA	SDHD		yes	yes	yes	yes	yes	C1A	Mi1	M1
89	82	F	35	B	adrenal	40			yes					C1B	NA	NA
90	83	F	34	B	adrenal	70			yes	yes	yes	yes		C2B	Mi4	M3
91	84	M	64	B	adrenal	24			yes	yes	yes	yes	yes	C2B	Mi6	M3
92	85	F	50	B	adrenal	NA		HRAS	yes	yes	yes	yes		C2A	Mi5	M3
93	86	F	44	B	adrenal	NA			yes	yes	yes	yes		C2B	Mi3	M3
94	42	F	18	B	adrenal	30	RET		yes	yes	yes	yes		C2A	Mi5	M3
95	87	M	62	B	adrenal	NA		RET	yes	yes	yes	yes		C2A	Mi5	M3
96	88	M	49	B	adrenal	NA		VHL	yes	yes				C1B	Mi4	NA
98	89	M	55	B	adrenal	40			yes	yes	yes	yes		C2A	Mi6	M3
99	90	M	57	B	adrenal	40		NF1	yes	yes	yes	yes		C2A	Mi5	M3
100	91	F	24	B	adrenal	35		HIF2A	yes	yes				C1B	Mi4	NA
101	92	F	23	B	adrenal	60			yes	yes	yes	yes		C2B	Mi3	M3
102	93	F	30	B	adrenal	60	VHL		yes	yes				C1B	Mi3	NA
103	94	M	27	B	adrenal	52				yes	yes	yes		NA	Mi6	M3
104	95	M	47	B	adrenal	60		HRAS			yes	yes		NA	NA	M3
105	96	M	10	B	adrenal	35	VHL		yes	yes	yes	yes		C1B	Mi2	M3
106	97	M	36	B	APG	70	SDHB		yes					C1A	NA	NA
107	98	F	55	B	adrenal	30			yes	yes	yes	yes		C2A	Mi5	M3
108	99	M	25	B	adrenal	50	VHL		yes	yes	yes	yes		C1B	Mi2	M2
109	100	M	25	B	adrenal	40	RET		yes		yes	yes		C2A	NA	M3
110	101	F	52	B	adrenal	NA		NF1	yes	yes	yes	yes		C2A	Mi6	M3
111	102	F	10	B	adrenal	30	VHL		yes	yes	yes	yes		C1B	Mi2	M2
112	103	M	31	B	adrenal	42	VHL		yes	yes				C1B	Mi2	NA
113	104	F	28	B	adrenal	35			yes	yes	yes	yes	yes	C2B	Mi3	M3
115	105	F	32	B	adrenal	35	NF1		yes	yes	yes	yes		C2A	Mi7	M3
116	106	M	29	M	APG	45	SDHB		yes	yes	yes	yes	yes	C1A	Mi1	M1
117	107	M	40	B	adrenal	52	VHL							NA	NA	NA
119	108	F	58	B	adrenal	38			yes	yes	yes	yes		C2C	Mi3	M3
120	109	F	51	B	adrenal	51		NF1	yes	yes	yes	yes		C2A	Mi7	M3
121	110	F	63	M	right psoas met	25	FH		yes	yes	yes	yes	yes	C1A	Mi1	M1
122	111	M	59	B	adrenal	60			yes	yes	yes	yes		C2A	Mi7	M3
123	112	F	60	B	adrenal	NA			yes	yes	yes	yes		C2A	Mi5	M3
124	113	M	40	B	adrenal	40		VHL	yes	yes	yes	yes		C1B	Mi2	M2
125	114	M	21	B	adrenal	35			yes	yes	yes	yes	yes	C2B	Mi3	M3
126	115	M	27	B	adrenal	70	MAX				yes	yes		NA	NA	M3
127	116	F	40	B	adrenal	60					yes	yes		NA	NA	M3
128	18	F	28	B	APG	30			yes	yes		yes		C1B	Mi2	NA
129	117	F	36	B	adrenal	30			yes	yes	yes	yes	yes	C2B	Mi6	M3
130	118	F	58	B	adrenal	40			yes	yes	yes	yes	yes	C2B	Mi6	M3
131	119	F	82	B	adrenal	30			yes	yes	yes	yes		C2A	Mi5	M3
132	120	M	24	B	adrenal	45		MAX	yes	yes	yes	yes		C2B	Mi3	M3
133	121	F	76	B	adrenal	30	RET		yes	yes	yes	yes		C2A	Mi6	M3
134	122	M	50	B	adrenal	17			yes					C2C	NA	NA
135	123	F	64	B	adrenal	60		HRAS			yes	yes		NA	NA	M3
136	124	F	27	B	adrenal	80	RET		yes	yes	yes	yes		C2A	Mi6	M3
137	125	F	65	M	adrenal	40	VHL		yes	yes	yes	yes		C1B	Mi2	M3
138	126	F	21	B	adrenal	100	SDHB		yes	yes	yes	yes	yes	C1A	Mi1	M1
139	127	M	44	B	adrenal	45			yes	yes	yes	yes		C2A	Mi6	M3
140	128	M	13	M	adrenal	NA	VHL		yes	yes				C1B	Mi2	NA
141	129	F	7	B	APG	18	VHL		yes					C1B	NA	NA
142	130	M	47	M	APG	80	SDHC		yes	yes				C1A	Mi1	NA
143	131	F	44	B	adrenal	47	VHL		yes	yes				C1B	Mi2	NA
144	132	M	28	M	adrenal	100	SDHB		yes	yes	yes	yes	yes	C1A	Mi1	M1
145	133	F	56	M	adrenal	100	SDHB		yes					C1A	NA	NA
146	134	F	15	M	adrenal	40			yes	yes	yes	yes		C2A	Mi6	M3
147	135	M	41	M	LN met	50		NF1	yes	yes	yes	yes		C2A	Mi6	M3
148	136	M	65	B	adrenal	50	NF1		yes	yes	yes	yes		C2A	Mi6	M3
149	137	M	59	M	adrenal	110	SDHB		yes	yes	yes	yes		C1A	Mi1	M1
150	138	F	36	M	APG	40	VHL		yes	yes	yes	yes		C1B	Mi2	M3
151	139	F	27	M	adrenal	110			yes	yes	yes	yes	yes	C2A	Mi6	M3
152	140	F	37	B	adrenal	23	RET		yes	yes	yes	yes		C2A	Mi6	M3
153	141	M	50	B	adrenal	35	VHL		yes	yes				C1B	Mi2	NA
154	142	F	37	B	adrenal	53		NF1	yes	yes	yes	yes		C2A	Mi6	M3
155	143	F	19	B	adrenal	45	VHL		yes	yes	yes	yes		C1B	Mi2	M2
156	144	F	NA	NA	adrenal	NA		HRAS	yes	yes				C2A	Mi6	NA
157	99	M	25	B	adrenal	70	VHL		yes	yes				C1B	Mi2	NA
158	25	M	45	B	APG	NA	SDHD		yes			yes	yes	C1A	NA	NA
159	145	M	33	B	adrenal	NA	VHL		yes	yes				C1B	Mi2	NA
160	146	F	66	B	adrenal	55					yes	yes		NA	NA	M3
161	147	M	39	B	adrenal	20		NF1	yes	yes	yes	yes	yes	C2A	Mi7	M3
162	148	F	53	B	adrenal	45		NF1	yes	yes	yes	yes	yes	C2A	Mi6	M3
163	129	F	7	B	adrenal	NA	VHL		yes	yes	yes	yes		C1B	Mi2	M3
164	149	M	60	B	adrenal	40			yes	yes	yes	yes	yes	C2B	Mi6	M3
165	150	M	47	B	adrenal	70			yes	yes	yes	yes	yes	C2B	Mi6	M3
167	151	F	61	B	adrenal	52	NF1	NF1	yes		yes	yes		C2A	NA	M3
168	152	F	47	B	APG	60			yes	yes	yes	yes	yes	C2B	Mi3	M3
169	153	F	62	B	adrenal	35		NF1	yes	yes	yes	yes		C2A	Mi6	M3
170	154	F	NA	NA	adrenal	NA			yes	yes	yes	yes		C2C	Mi6	M3
171	155	F	29	B	adrenal	15	RET		yes	yes	yes	yes		C2A	Mi7	M3
172	156	F	58	B	adrenal	19			yes	yes	yes	yes		C2C	Mi7	M3
173	157	F	44	B	adrenal	81			yes	yes	yes	yes		C2A	Mi6	M3
174	158	F	42	B	adrenal	57		NF1	yes	yes	yes	yes		C2A	Mi7	M3
175	159	F	74	B	adrenal	75			yes	yes	yes	yes		C2A	Mi6	M3
176	160	F	37	B	adrenal	70			yes	yes	yes	yes		C2B	Mi6	M3
177	161	F	15	B	adrenal	70	VHL		yes	yes	yes	yes		C1B	Mi2	M2
178	162	F	37	B	adrenal	60			yes	yes	yes	yes	yes	C2B	Mi3	M3
179	163	F	70	B	adrenal	40			yes	yes	yes	yes	yes	C2B	Mi6	M3
180	164	M	46	B	adrenal	47		NF1	yes	yes	yes	yes		C2A	Mi6	M3
181	165	F	61	B	adrenal	30			yes	yes	yes	yes		C2B	Mi3	M3
182	166	F	40	B	adrenal	50			yes	yes	yes	yes		C2A	Mi6	M3
183	167	M	55	B	adrenal	40			yes	yes				C2B	Mi6	NA
184	168	F	49	B	adrenal	40		VHL	yes	yes	yes	yes		C1B	Mi2	M2
185	169	F	36	B	adrenal	70		HRAS	yes	yes				C2B	Mi6	NA
186	170	F	32	B	adrenal	58	SDHA		yes	yes	yes	yes		C1A	Mi1	M1
187	171	M	67	B	adrenal	38			yes	yes	yes	yes		C2A	Mi6	M3
188	172	F	63	B	adrenal	20			yes	yes	yes	yes		C2C	Mi6	M3
189	173	F	55	B	adrenal	30		VHL	yes		yes	yes		C1B	NA	M3
190	174	F	51	B	adrenal	30			yes	yes				C2B	Mi7	NA
191	175	F	33	M	APG	40	SDHB		yes		yes	yes	yes	C1A	NA	M1
192	176	F	39	B	adrenal	60		RET, NF1	yes	yes	yes	yes		C2A	Mi3	M3
193	177	F	52	B	adrenal	56		RET	yes	yes	yes	yes		C2A	Mi6	M3
194	178	F	52	B	adrenal	25			yes	yes	yes	yes		C2C	Mi3	M3
195	179	F	56	B	adrenal	30		MAX	yes	yes	yes	yes		C2C	Mi3	M3
196	180	F	10	B	APG	50	SDHB		yes		yes	yes	yes	C1A	NA	M1
197	181	F	66	B	adrenal	75		HRAS	yes	yes	yes	yes		C2A	Mi6	M3
198	182	F	58	B	adrenal	40		HRAS	yes	yes	yes	yes		C2A	Mi6	M3
199	183	M	53	B	adrenal	72		NF1	yes	yes	yes	yes		C2A	Mi6	M3
200	184	F	20	B	adrenal	80	SDHB		yes	yes	yes	yes	yes	C1A	Mi1	M1
201	185	F	47	M	APG	32	SDHB		yes	yes	yes	yes	yes	C1A	Mi1	M1
202	186	M	26	B	APG	NA	VHL		yes	yes	yes	yes		C1B	Mi2	M2
203	186	M	26	B	adrenal	NA	VHL		yes					C1B	NA	NA
204	187	F	16	B	adrenal	35	VHL		yes	yes	yes	yes		C1B	Mi2	M3
205	188	M	27	B	adrenal	NA	VHL		yes	yes	yes	yes		C1B	Mi6	M2
206	189	M	22	B	adrenal	NA	VHL		yes	yes				C1B	Mi2	NA
207	190	F	16	B	TPG	40	SDHC		yes	yes	yes	yes	yes	C1A	Mi1	M1
208	80	M	28	M	LN met	NA	SDHB		yes	yes		yes		C1A	Mi1	NA
209	80	M	28	M	LN met	NA	SDHB		yes	yes		yes	yes	C1A	Mi1	NA
