# Supplementary material for: Multi-omics analysis defines core genomic alterations in pheochromocytomas and paragangliomas
Source: Nat Commun. 2015 Jan 27;6:6044. doi: 10.1038/ncomms7044 (PMC4354166; doi:10.1038/ncomms7044)
Supplement: Supplementary Data 3 — List of non-pathogenic and pathogenic variants in TP53, MET and CDKN2A genes identified in the PCC/PGL cohort. [file ncomms7044-s4.xlsx]

## Sheet: Supplementary Data 3
Supplementary Data 3. List of non-pathogenic and pathogenic variants in TP53, MET and CDKN2A genes identified in the PCC/PGL cohort.
Sample #	Gene	Mutation type	Mutation subtype	Location	Nucleotide	Amino acid	dbSNP rs #	Reported frequency in ESP	Reported in COMSIC database	Polyphen 2 prediction	SIFT prediction	Identification	Associated mutation in tumor sample
162	MET	Substitution	Missense	Exon 2	c.1063G>A	p.Glu355Lys			no	probably damaging	deleterious	Targeted Sanger sequencing	sNF1
76	MET	Substitution	Missense	Exon 2	c.1124A>G	p.Asn375Ser	rs33917957	Eur. Am.: G=1.82% - Afr. Am.: G=0.67%	no	benign	deleterious	Exome sequencing	gNF1
130	MET	Substitution	Missense	Exon 14	c.3028A>G	p.Thr1010Ala			no	probably damaging	deleterious	Targeted Sanger sequencing
119; 125	MET	Substitution	Missense	Exon 14	c.3029C>T	p.Thr1010Ile	rs56391007	Eur. Am.: T=1.25% - Afr. Am.: T=0.11%	yes	probably damaging	deleterious	Targeted Sanger sequencing
52	MET	Substitution	Intronic	Intron 18	c.3687-27G>A	p.?				N.A	N.A	Targeted Sanger sequencing
64	TP53	Substitution	Intronic	Intron 3	c.97-51C>A	p.?				N.A	N.A	Targeted Sanger sequencing	sVHL
149	TP53	Substitution	Intronic	Intron 3	c.97-44G>A	p.?				N.A	N.A	Targeted Sanger sequencing	gSDHB
198; 122	TP53	Substitution	Intronic	Intron 3	c.97-6C>T	p.?	rs35117667	Eur. Am.: A=0.01% - Afr. Am.: A=2.70%		N.A	N.A	Targeted Sanger sequencing
70	TP53	Substitution	Missense	Exon 4	c.139C>T	p.Pro47Ser	rs1800371	Eur. Am.: A=0.00% - Afr. Am.: A=1.52%	no	benign	tolerated	Targeted Sanger sequencing	sRET
180	TP53	Substitution	Synonymous	Exon 4	c.288T>A	p.Ser96Ser			no	N.A	N.A	Targeted Sanger sequencing	sNF1
162	TP53	Substitution	Missense	Exon 5	c.542G>A	p.Arg181His			yes	probably damaging	deleterious	Exome sequencing	sNF1
98	TP53	Substitution	Synonymous	Exon 6	c.657C>A	p.Pro219Pro			no	N.A	N.A	Targeted Sanger sequencing
180	TP53	Substitution	Intronic	Intron 6	c.673-36G>C	p.?	rs17880604	Eur. Am.: G=1.62% - Afr. Am.: G=0.25%		N.A	N.A	Targeted Sanger sequencing	sNF1
003; 033	TP53	Substitution	Intronic	Intron 6	c.672+31A>G	p.?	rs34949160	Eur. Am.: C=0.51% - Afr. Am.: C=0.09%	yes	N.A	N.A	Targeted Sanger sequencing	sNF1; sNF1
144	TP53	Substitution	Missense	Exon 7	c.743G>A	p.Arg248Gln	rs11540652	Eur. Am.: T=0.01% - Afr. Am.: T=0.00%	yes	probably damaging	deleterious	Exome sequencing	gSDHB
88	CDKN2A	Deletion	Frameshift	Exon 1	c.97del	p.Glu33Serfs*15			no	N.A	N.A	Exome sequencing	SDHD
162	CDKN2A	Deletion	Frameshift	Exon 2	c.407del	p.Gly136Alafs*10			no	N.A	N.A	Exome sequencing	sNF1
23	CDKN2A	Substitution	Intronic	3'UTR	c.*363A>G	p.?	rs140204814		no	N.A	N.A	Targeted Sanger sequencing
