# Supplementary material for: Multi-omics analysis defines core genomic alterations in pheochromocytomas and paragangliomas
Source: Nat Commun. 2015 Jan 27;6:6044. doi: 10.1038/ncomms7044 (PMC4354166; doi:10.1038/ncomms7044)
Supplement: Supplementary Data 4 — List of homozygous deletions identified by SNP arrays. [file ncomms7044-s5.xlsx]

## Sheet: Supplementary Data 4
Supplementary Data 4. List of homozygous deletions identified by SNP arrays.
sample	Chromosome	Start SNP	End SNP	Number of probes	Start position	End position	Start cytoband	End cytoband	Genes
HS_057	1	rs17105775	rs12128108	6	50263774	50308181	1p33	1p33	AGBL4
HS_059	1	rs3766600	rs1541043	11	100385431	100428783	1p21.2	1p21.2	AGL
HS_041	2	rs9679675	rs12151707	9	175279050	175339503	2q31.1	2q31.1	GPR155,SCRN3
HS_079	3	cnvi0011211	rs149822	7	38184371	38297740	3p22.2	3p22.2	OXSR1,MYD88
HS_104	3	rs9829607	rs7644138	6	60067087	60299259	3p14.2	3p14.2	FHIT
HS_026	3	rs11717954	rs6782151	27	136109513	136343944	3q22.3	3q22.3	STAG1
HS_156.bis	5	cnvi0012777	rs12518641	6	58722419	58737706	5q11.2	5q11.2	PDE4D
HS_100	6	rs926777	rs7743290	5	152304329	152313145	6q25.1	6q25.1	ESR1
HS_160	7	rs6955362	rs1962151	6	100032666	100125974	7q22.1	7q22.1	C7orf51,TSC22D4,C7orf47,C7orf61
HS_112	8	rs2303447	cnvi0001879	5	80952187	80986577	8q21.13	8q21.13	TPD52
HS_042	9	rs10967624	rs7390085	7	26956664	27038947	9p21.2	9p21.2	LRRC19,IFT74
HS_126	14	rs11625045	rs10873180	12	65535190	65612619	14q23.3	14q23.3	MAX
HS_116	14	rs8016626	rs6830	10	74107476	74181615	14q24.3	14q24.3	DNAL1,PNMA1
HS_126	14	rs1950489	rs1955895	6	99177169	99197966	14q32.2	14q32.2	C14orf177
HS_145	14	rs1950489	rs1955895	6	99177169	99197966	14q32.2	14q32.2	C14orf177
HS_026	15	cnvi0007508	rs12708548	5	37265748	37278186	15q14	15q14	MEIS2
HS_131	17	rs13894	rs9905906	28	7464414	7688181	17p13.1	17p13.1	EFNB3,TP53,DNAH2,ATP1B2,WRAP53,TNFSF13,FXR2,SNORA48,MPDU1,TNFSF12-TNFSF13,SENP3,SOX15,SAT2,EIF4A1,SHBG,SNORA67,SNORD10,RPL29P2,CD68
HS_053	17	cnvi0008353	rs7220080	36	20853064	25606023	17p11.2	17q11.1	C17orf103,MAP2K3,DHRS7B,TMEM11,KCNJ12,USP22,FLJ36000,C17orf51,FAM27L
HS_053	17	cnvi0008420	rs315444	69	29520057	29980557	17q11.2	17q11.2	EVI2A,NF1,RAB11FIP4,EVI2B,OMG,MIR193A,MIR365-2
HS_099	20	rs6033994	rs991360	4	14610968	15027712	20p12.1	20p12.1	MACROD2
