# Supplementary material for: Multi-omics analysis defines core genomic alterations in pheochromocytomas and paragangliomas
Source: Nat Commun. 2015 Jan 27;6:6044. doi: 10.1038/ncomms7044 (PMC4354166; doi:10.1038/ncomms7044)
Supplement: Supplementary Data 5 — List of genes differentially methylated/expressed in each group of tumors. [file ncomms7044-s6.xlsx]

## Sheet: Supplementary Data 5
Supplementary Data 5. List of genes differentially methylated/expressed in each group of tumors.
	DNA METHYLATION											mRNA EXPRESSION
Gene	CpG island probe	Distance to TSS	Mean beta-value in normal controls	Mean beta-value in M1 tumors	Mean beta-value in M2 tumors	Mean beta-value in M3 tumors	Methylation difference M2-normal	Methylation difference M2-M3	DNA methylation difference p-value	DNA methylation difference q-value	Also hypermethylated in M1 (SDHx) tumors	Mean expression in normal controls	Mean expression in M1 tumors	Mean expression in M2 tumors	Mean expression in M2 tumors	Fold change M2-normal	Fold change M2-M3	p-value	q-value
PNMT	cg12894984	876	0.416	0.731	0.566	0.287	0.15	0.279	6.54e-06	2.73e-04	Yes	10.1	5.75	5.81	10.2	-4.33	-4.39	2.19e-08	0.00119
GDF10	cg07773116	666	0.0853	0.258	0.188	0.0468	0.103	0.142	6.83e-07	6.28e-05	Yes	5.14	3.86	4.56	7.47	-0.574	-2.91	1.25e-06	0.0662
FBXO2	cg01420388	485	0.322	0.548	0.615	0.326	0.293	0.288	2.79e-08	1.22e-05	Yes	7.51	7.06	6.5	7.83	-1.01	-1.33	3.94e-06	0.206
MAPK13	cg24155668	136	0.0365	0.651	0.273	0.0512	0.236	0.222	1.6e-04	0.00279	Yes	7.59	4.73	6.76	7.94	-0.836	-1.18	1.66e-04	1
DNM3	cg01017147	533	0.103	0.242	0.262	0.103	0.16	0.159	2.24e-08	1.21e-05	Yes	7.74	8.13	7.32	8.48	-0.424	-1.16	8.01e-06	0.415
NMNAT3	cg15878317	58	0.0247	0.483	0.167	0.0427	0.142	0.124	1.64e-05	5.18e-04	Yes	6.71	5.62	5.35	6.42	-1.36	-1.07	8.16e-08	0.00442
SHC3	cg13351583	34	0.137	0.442	0.317	0.166	0.18	0.151	5.12e-05	0.00117	Yes	6.86	5.66	5.46	6.53	-1.4	-1.07	1.48e-06	0.0781
PCDHAC2	cg24076884	569	0.167	0.558	0.356	0.173	0.189	0.184	2.61e-07	3.81e-05	Yes	4.8	6.16	5.49	6.53	0.683	-1.04	1.6e-06	0.0848
IRF6	cg23283495	300	0.121	0.695	0.507	0.211	0.386	0.297	1.2e-05	4.16e-04	Yes	7.39	6.77	6.96	7.88	-0.424	-0.92	0.00354	1
DHCR24	cg10073091	604	0.0739	0.302	0.238	0.0764	0.164	0.161	3.47e-08	1.26e-05	Yes	12.6	5.73	7.22	8.09	-5.41	-0.872	0.0903	1
RARRES1	cg08697665	315	0.24	0.667	0.341	0.24	0.1	0.1	9.34e-04	0.0102	Yes	5.95	3.85	4.51	5.36	-1.44	-0.853	0.00551	1
RBP1	cg13099330	691	0.0707	0.775	0.421	0.164	0.35	0.257	8.31e-07	7.06e-05	Yes	10.9	7.32	9.71	10.5	-1.21	-0.806	5.98e-06	0.31
FMNL1	cg00853068	700	0.101	0.237	0.202	0.0993	0.101	0.102	8.9e-08	2.03e-05	Yes	5.45	5.83	5.36	6.12	-0.0925	-0.767	5.2e-06	0.271
STX16	cg08783491	267	0.0374	0.342	0.175	0.0435	0.138	0.132	1.79e-06	1.13e-04	Yes	8.58	6.82	7.9	8.51	-0.681	-0.604	5.53e-05	1
POU2F2	cg22054191	1050	0.242	0.562	0.392	0.11	0.15	0.281	7.01e-09	1.16e-05	Yes	5.71	6.35	5.91	6.35	0.204	-0.438	1.61e-04	1
POU2F2	cg21608489	557	0.36	0.674	0.499	0.302	0.139	0.197	1.1e-04	0.00212	Yes	5.71	6.35	5.91	6.35	0.204	-0.438	1.61e-04	1
H1F0	cg07141002	516	0.254	0.254	0.404	0.179	0.15	0.225	1.47e-05	4.79e-04	Yes	9.21	10.4	9.34	9.78	0.133	-0.437	0.0071	1
DGKZ	cg18765542	638	0.106	0.652	0.361	0.146	0.255	0.215	6.31e-07	6.06e-05	Yes	7.91	8.08	8.38	8.78	0.47	-0.402	0.0133	1
FANCE	cg03030757	616	0.107	0.381	0.266	0.0615	0.158	0.204	1.26e-08	1.16e-05	Yes	5.67	6.41	5.79	6.18	0.113	-0.39	0.00178	1
PAOX	cg18361093	471	0.0737	0.663	0.247	0.086	0.173	0.161	7.1e-07	6.48e-05	Yes	5.79	5.74	5.6	5.98	-0.189	-0.376	1.3e-06	0.069
UAP1L1	cg04582938	1164	0.262	0.628	0.373	0.21	0.111	0.163	2.1e-04	0.00338	Yes	5.53	6.75	6.66	7.03	1.13	-0.366	0.0121	1
RAB34	cg21237418	157	0.22	0.495	0.404	0.241	0.184	0.163	0.00172	0.0162	No	9.68	8.58	7.58	7.93	-2.1	-0.344	0.519	1
CDKN1C	cg03143849	NA	0.327	0.506	0.461	0.279	0.133	0.182	6.02e-05	0.00132	Yes	9.09	5.5	6.71	7	-2.37	-0.289	0.146	1
MAPK12	cg21974239	389	0.0857	0.546	0.194	0.0819	0.108	0.112	3.48e-04	0.00486	Yes	5.93	6.18	6.03	6.32	0.107	-0.283	1.19e-04	1
SAMD11	cg14324200	196	0.0999	0.626	0.386	0.14	0.286	0.246	1.05e-06	8.34e-05	Yes	6.5	6.87	6.93	7.18	0.425	-0.255	0.217	1
CALM2	cg19536127	636	0.0785	0.271	0.206	0.0813	0.127	0.125	3.33e-05	8.56e-04	Yes	13.5	13.4	13.6	13.8	0.172	-0.206	3.22e-06	0.169
CHAF1B	cg26024531	481	0.159	0.378	0.284	0.145	0.125	0.138	3.15e-06	1.61e-04	Yes	4.95	5.4	4.93	5.14	-0.0123	-0.202	0.00746	1
MAP4K2	cg04898797	382	0.178	0.396	0.321	0.139	0.143	0.182	9.34e-06	3.54e-04	Yes	5.2	5.29	5.25	5.45	0.0544	-0.2	0.137	1
C10orf72	cg08427977	273	0.208	0.492	0.332	0.186	0.123	0.146	3.58e-04	0.00496	Yes	3.69	3.93	3.73	3.88	0.0466	-0.142	0.00626	1
SPATA18	cg03103192	322	0.551	0.772	0.681	0.515	0.13	0.165	0.00235	0.0204	Yes	5.37	5.54	5.3	5.43	-0.0736	-0.138	0.586	1
NUDT14	cg00105253	446	0.0885	0.329	0.211	0.0665	0.122	0.144	3.18e-08	1.22e-05	Yes	3.45	3.45	3.31	3.43	-0.138	-0.115	0.0121	1
COL11A2	cg10143146	1132	0.0573	0.337	0.182	0.0743	0.124	0.107	1.07e-04	0.00207	Yes	5.7	6.1	5.81	5.91	0.109	-0.101	0.168	1
ZAR1	cg18342279	35	0.0999	0.61	0.371	0.221	0.271	0.15	8.61e-04	0.00962	Yes	3.79	3.92	3.84	3.92	0.0558	-0.0792	0.0729	1
IER3	cg17067528	193	0.0982	0.568	0.454	0.215	0.356	0.239	6.63e-05	0.00142	Yes	9.65	6.9	7.88	7.95	-1.77	-0.0689	0.736	1
CD38	cg26043257	307	0.0661	0.367	0.19	0.0857	0.123	0.104	1.22e-06	8.99e-05	Yes	5.64	5.02	5.19	5.26	-0.453	-0.0674	0.662	1
THRB	cg08319404	1122	0.264	0.736	0.405	0.239	0.142	0.166	3.12e-05	8.14e-04	Yes	6.06	4.82	3.83	3.89	-2.23	-0.0646	0.261	1
HES6	cg24127874	1189	0.258	0.787	0.563	0.267	0.305	0.296	1.58e-05	5.05e-04	Yes	6.68	6.36	6.16	6.22	-0.522	-0.0608	0.586	1
FGF22	cg22189019	420	0.386	0.786	0.557	0.358	0.171	0.198	6.71e-04	0.00798	Yes	3.95	4.15	3.97	4.03	0.0278	-0.0555	0.144	1
KCNQ4	cg00630164	378	0.0963	0.72	0.22	0.0858	0.124	0.135	3.12e-05	8.14e-04	Yes	4.59	4.87	4.61	4.65	0.0236	-0.0395	0.314	1
C20orf85	cg15310873	110	0.327	0.687	0.55	0.38	0.223	0.17	0.00119	0.0123	Yes	3.21	3.33	3.29	3.3	0.0781	-0.0135	0.977	1
LASS2	cg18611122	577	0.584	0.867	0.689	0.458	0.105	0.23	2.67e-04	0.00403	Yes	11.2	10.6	10.2	10.2	-1.03	-0.00253	0.93	1
TCP11	cg22407458	5	0.166	0.656	0.327	0.218	0.161	0.109	0.00247	0.0213	No	3.61	3.8	3.7	3.7	0.0845	-7.71e-04	0.97	1
ENTPD2	cg25483003	351	0.182	0.641	0.382	0.137	0.2	0.245	1.94e-06	1.18e-04	Yes	4.19	4.37	4.16	4.15	-0.0241	0.0173	0.711	1
CD58	cg21039631	749	0.172	0.486	0.337	0.182	0.165	0.156	9.87e-04	0.0106	Yes	2.7	2.56	2.69	2.66	-0.00733	0.0288	0.441	1
PSKH2	cg17788832	197	0.195	0.536	0.306	0.19	0.11	0.115	0.00367	0.0288	Yes	4.1	4.35	4.36	4.27	0.259	0.0942	0.0315	1
DUSP5	cg25524473	769	0.147	0.463	0.272	0.158	0.125	0.114	0.00317	0.0258	Yes	8.31	6.71	7.22	7.07	-1.09	0.152	0.662	1
BCAR1	cg19094438	506	0.149	0.389	0.404	0.197	0.254	0.206	6.54e-06	2.73e-04	Yes	6.51	7.32	7.28	7.12	0.773	0.155	0.02	1
RRAD	cg19428417	310	0.211	0.615	0.429	0.275	0.218	0.155	0.00101	0.0108	Yes	5.3	4.68	5.27	5.09	-0.0299	0.172	0.21	1
NUDT4	cg06392241	356	0.12	0.653	0.513	0.264	0.394	0.249	3.02e-05	7.99e-04	Yes	8.71	7.91	7.62	7.42	-1.09	0.205	0.133	1
NXPH3	cg06405206	675	0.294	0.672	0.459	0.223	0.165	0.236	8.64e-07	7.17e-05	Yes	6.03	6.17	6.46	6.25	0.424	0.207	0.0239	1
ENO3	cg17820591	708	0.0879	0.568	0.296	0.134	0.208	0.162	1.04e-04	0.00202	Yes	4.03	4.76	4.34	4.1	0.309	0.236	0.0153	1
AHNAK	cg19764555	787	0.162	0.409	0.264	0.15	0.102	0.114	8.3e-05	0.00169	Yes	5.1	4.83	5.04	4.8	-0.0585	0.244	0.00658	1
SLC9A3R1	cg06344807	798	0.0636	0.511	0.223	0.0674	0.16	0.156	2.01e-05	6.02e-04	Yes	8.12	5.49	6.06	5.8	-2.07	0.26	0.069	1
DAB2IP	cg15686608	NA	0.451	0.82	0.615	0.297	0.164	0.318	2.79e-08	1.22e-05	Yes	6.92	6.9	7.41	7.13	0.485	0.275	0.00642	1
UBTD1	cg17296078	953	0.106	0.51	0.405	0.239	0.299	0.166	8.38e-04	0.00944	Yes	5.18	6.01	5.76	5.49	0.587	0.276	0.00363	1
UBTD1	cg02676865	970	0.107	0.466	0.35	0.2	0.243	0.15	0.00122	0.0125	Yes	5.18	6.01	5.76	5.49	0.587	0.276	0.00363	1
FLII	cg18804206	260	0.215	0.416	0.362	0.211	0.147	0.151	4.92e-04	0.0063	Yes	7.99	7.37	7.91	7.63	-0.0773	0.283	0.0179	1
MPST	cg08727202	955	0.228	0.648	0.501	0.321	0.273	0.18	5.06e-04	0.00645	Yes	8.46	7.29	7.06	6.77	-1.39	0.293	0.00344	1
HDAC3	cg24385322	1361	0.0349	0.474	0.279	0.0812	0.244	0.198	3.39e-06	1.68e-04	Yes	8.07	7.86	8.11	7.81	0.0348	0.296	5.79e-04	1
KCNK3	cg01643580	780	0.0778	0.434	0.274	0.12	0.196	0.154	2.64e-05	7.31e-04	Yes	9.97	8.54	7.72	7.4	-2.25	0.319	0.336	1
KLF3	cg09963123	1163	0.109	0.356	0.254	0.116	0.145	0.138	1.33e-05	4.41e-04	Yes	9.41	8.64	9.15	8.81	-0.262	0.344	0.00335	1
P4HA3	cg25599211	351	0.545	0.655	0.694	0.53	0.149	0.164	0.00592	0.0413	Yes	5.17	5.54	5.6	5.21	0.422	0.39	2.39e-04	1
UPB1	cg10613381	921	0.675	0.861	0.844	0.666	0.169	0.178	4.26e-04	0.00565	Yes	4.33	4.2	4.57	4.13	0.242	0.438	6.86e-06	0.355
RALGPS2	cg10559803	403	0.327	0.71	0.547	0.394	0.22	0.154	1.21e-04	0.00228	Yes	6.78	5.44	5.69	5.07	-1.09	0.624	0.00354	1
OAF	cg12572278	488	0.0385	0.418	0.215	0.072	0.177	0.143	4.08e-06	1.9e-04	Yes	8.46	6.95	6.99	6.36	-1.47	0.631	5.73e-05	1
CACHD1	cg20876010	154	0.312	0.483	0.417	0.263	0.105	0.154	1.29e-04	0.00239	Yes	7.79	4.59	5.25	4.58	-2.54	0.665	0.00216	1
CPNE5	cg21716693	338	0.236	0.761	0.449	0.254	0.213	0.196	7.79e-05	0.00161	Yes	4.66	4.98	5.66	4.97	0.996	0.691	5.79e-04	1
BCL9L	cg20029201	200	0.329	0.729	0.516	0.328	0.186	0.188	4.14e-04	0.00552	Yes	7.19	6.68	6.6	5.9	-0.596	0.697	8.01e-06	0.415
CRIP1	cg02000005	93	0.131	0.801	0.521	0.25	0.39	0.27	1.17e-04	0.00222	Yes	6.88	7.14	8.71	8	1.82	0.701	0.0175	1
CRIP1	cg04411625	87	0.0353	0.741	0.246	0.0748	0.211	0.171	1.86e-04	0.00313	Yes	6.88	7.14	8.71	8	1.82	0.701	0.0175	1
ALDH1A3	cg27652350	NA	0.148	0.642	0.35	0.238	0.202	0.112	0.00358	0.0283	No	7.83	7.32	9.47	8.74	1.64	0.726	0.156	1
ARHGEF2	cg23320056	791	0.289	0.536	0.392	0.23	0.103	0.162	5.64e-05	0.00126	Yes	7.37	8.23	7.65	6.76	0.278	0.888	1.54e-06	0.0814
TPM2	cg24070292	245	0.119	0.418	0.346	0.195	0.227	0.151	3.65e-06	1.78e-04	Yes	9.27	7.05	8.23	6.55	-1.04	1.69	3.94e-06	0.206
GRIK3	cg06165395	946	0.14	0.568	0.391	0.233	0.251	0.158	0.00129	0.013	Yes	5.75	6.43	7.23	5.47	1.48	1.76	1.06e-06	0.056
NRXN1	cg10917619	24	0.461	0.614	0.574	0.431	0.113	0.143	0.00502	0.0363	Yes	5.83	8.31	8.22	6.43	2.39	1.79	0.00115	1
SOX7	cg24690731	1071	0.403	0.457	0.544	0.325	0.141	0.219	3.38e-04	0.00478	Yes	4.01	4.13	7.01	4.73	3	2.28	3.2e-08	0.00174
STC2	cg19728382	770	0.539	0.79	0.714	0.382	0.175	0.332	6.83e-07	6.28e-05	Yes	4.68	5.55	7.6	4.9	2.92	2.7	7.48e-09	4.09e-04
LOXL2	cg05365729	351	0.286	0.607	0.453	0.212	0.168	0.241	4.08e-06	1.9e-04	Yes	6.36	9.73	9.45	6.56	3.09	2.89	1.42e-08	7.72e-04
FLJ14834	cg11126134	24	0.0616	0.408	0.388	0.0634	0.327	0.325	6.83e-07	6.28e-05	Yes	NA	NA	NA	NA	NA	NA	NA	NA
NUDT8	cg13631259	556	0.124	0.439	0.36	0.117	0.237	0.243	2.92e-08	1.22e-05	Yes	NA	NA	NA	NA	NA	NA	NA	NA
KIAA1446	cg13673514	313	0.289	0.363	0.399	0.177	0.11	0.222	1.66e-06	1.07e-04	No	NA	NA	NA	NA	NA	NA	NA	NA
FLJ20032	cg07360692	80	0.248	0.716	0.474	0.298	0.226	0.176	0.00207	0.0186	Yes	NA	NA	NA	NA	NA	NA	NA	NA
NTN2L	cg22536398	159	0.0566	0.673	0.211	0.058	0.154	0.153	2.17e-06	1.25e-04	Yes	NA	NA	NA	NA	NA	NA	NA	NA
KIAA0746	cg10150813	734	0.311	0.631	0.443	0.294	0.132	0.149	0.0011	0.0115	Yes	NA	NA	NA	NA	NA	NA	NA	NA
HOXA9	cg27009703	255	0.128	0.375	0.344	0.196	0.216	0.148	2.92e-04	0.0043	Yes	NA	NA	NA	NA	NA	NA	NA	NA
ASS	cg22791453	373	0.189	0.662	0.372	0.231	0.183	0.141	7.93e-04	0.00903	Yes	NA	NA	NA	NA	NA	NA	NA	NA
FLJ90166	cg14546153	366	0.0477	0.424	0.299	0.164	0.251	0.135	0.00526	0.0377	Yes	NA	NA	NA	NA	NA	NA	NA	NA
FBXO17	cg08820801	559	0.116	0.292	0.241	0.111	0.125	0.13	4.23e-06	1.95e-04	Yes	NA	NA	NA	NA	NA	NA	NA	NA
G3BP	cg20775840	1045	0.0319	0.333	0.166	0.0427	0.134	0.123	3.47e-07	4.3e-05	Yes	NA	NA	NA	NA	NA	NA	NA	NA
FLJ14834	cg24891133	7	0.0295	0.265	0.149	0.0332	0.119	0.116	2.08e-05	6.14e-04	Yes	NA	NA	NA	NA	NA	NA	NA	NA
MDS032	cg01252496	487	0.239	0.442	0.36	0.25	0.12	0.11	5.83e-04	0.00716	Yes	NA	NA	NA	NA	NA	NA	NA	NA
SLITL2	cg12071544	343	0.0365	0.322	0.158	0.0495	0.122	0.109	2.37e-04	0.00369	Yes	NA	NA	NA	NA	NA	NA	NA	NA
