# Supplementary material for: Multi-omics analysis defines core genomic alterations in pheochromocytomas and paragangliomas
Source: Nat Commun. 2015 Jan 27;6:6044. doi: 10.1038/ncomms7044 (PMC4354166; doi:10.1038/ncomms7044)
Supplement: Supplementary Data 6 — List of differentially expressed miRNAs in each group of tumors. [file ncomms7044-s7.xlsx]

## Sheet: Mi1 vs Mi2
Supplementary Data 6. List of differentially expressed miRNAs in each group of tumors.
id	Mean expression in Mi1 tumors	Mean expression in Mi2 tumors	Fold-change Mi2/Mi1	q-value
hsa-miR-383	5.57405109632688	0.0224220379235797	0.00402257488065639	5.01382611068294E-06
hsa-miR-183-5p	5156.27793487388	57.1189839687193	0.011077561118729	3.76785967003086E-13
hsa-miR-182-3p	13.2020165923656	0.180274915490091	0.0136551044477811	2.96340983539005E-07
hsa-miR-183-3p	252.764468051211	4.17022574246588	0.0164984650517452	3.39838716895357E-08
hsa-miR-96-5p	13749.8982751771	277.283000534915	0.0201661855953871	3.39838716895357E-08
hsa-miR-182-5p	14836.5554758737	426.317401276342	0.0287342572182332	5.4489968253562E-09
hsa-miR-490-5p	64.6203366511492	2.59728696889154	0.0401930275125757	0.0452040851829097
hsa-miR-935	53.266277676905	3.64913390255449	0.0685073945787782	0.0399445422255669
hsa-miR-675-3p	326.112311554279	34.615297992839	0.106145327135488	0.00178921272250244
hsa-miR-1246	63.7342029307625	6.84547521687921	0.10740661845753	0.0409367677948422
hsa-miR-551b-3p	317.81934746822	40.7577275892855	0.128241807536154	5.4489968253562E-09
hsa-miR-551b-5p	12.407972912478	1.64234066127147	0.13236172200375	0.000114766211919847
hsa-miR-4485	49.8762283683954	7.5683724711848	0.151743079193626	0.000280932865093871
hsa-miR-3612	7.40060555715712	1.19960054934372	0.162094917784611	0.0101146651552936
hsa-miR-675-5p	247.42443805339	41.1133268430079	0.166165182253082	0.0113767176245732
hsa-miR-519d	6.14176692002906	1.25336519406005	0.204072412773053	0.0493599317869007
hsa-miR-4284	88.1158980425018	18.1042721936318	0.205459770550138	1.11181955623268E-06
hsa-miR-187-3p	210.391658043907	46.802371755404	0.222453552534087	0.00214490901597591
hsa-miR-3929	382.724625600978	91.2169430572077	0.2383357039385	0.00329254423763202
hsa-miR-1224-3p	31.4850156784092	7.67181280415435	0.243665522752631	0.00021008730976801
hsa-miR-518f-3p	17.6062518101841	4.46480641814811	0.253592102753268	0.00452869626865629
hsa-miR-517a-3p#hsa-miR-517b-3p	121.459493475418	31.6263297917274	0.260385819887584	0.00113396457474251
hsa-miR-518c-3p	37.0998480695798	10.0902451600004	0.271975376855356	0.0064615424456246
hsa-miR-520e	9.17165088981305	2.52785700083245	0.275616356444634	0.026517529444395
hsa-miR-519b-3p	22.04102753742	6.21056643406301	0.281772999172524	0.0236452645673592
hsa-miR-520c-3p	68.8147958161523	20.3664839639135	0.295960828225448	0.000142179593121326
hsa-miR-589-3p	47.348124104598	14.4697357011793	0.305603146372047	0.00143509178180063
hsa-miR-4787-3p	19.467448507526	6.09767609476421	0.313224205648053	0.0202723823867565
hsa-miR-1224-5p	235.371806130331	74.7719542458646	0.317675916564372	0.00492648202077434
hsa-miR-449a	44.0892073495481	15.0151471204177	0.34056287293565	0.00929077963077505
hsa-miR-301a-3p	56128.2230285104	21400.2809471069	0.381274870152876	0.000635706977543212
hsa-miR-301b	852.886517180322	336.380397994221	0.39440229294081	0.00105284290582985
hsa-miR-708-5p	2808.06561879908	1139.25136596375	0.405706817652988	0.00224970540873996
hsa-miR-4783-3p	30.0596956072388	12.2579290759201	0.40778620103419	0.0336776610613424
hsa-miR-4461	37.8692528884751	16.2944105232668	0.43028074969564	0.0334978541054428
hsa-miR-3065-3p	308.92014362847	133.564385949305	0.432358940341356	0.0186081428639026
hsa-miR-589-5p	82.6604271344338	36.4873483858579	0.441412531373896	0.0334978541054428
hsa-miR-887	1378.7424592782	634.367336491058	0.46010575232677	0.0174440419901176
hsa-miR-499a-5p	299.037720107184	143.430358218259	0.479639686146782	0.0213339522159116
hsa-miR-425-5p	4076.24506417714	1961.90275510535	0.481301473345395	0.0270464851654651
hsa-miR-5010-3p	189.524409033507	91.4004125032799	0.482261957546169	0.0213339522159116
hsa-miR-1296	4929.13639029597	2455.91206808162	0.498243885666584	0.048430430735986
hsa-miR-454-3p	8628.59354275435	4374.83871031533	0.507016431894511	0.0382586803868404
hsa-miR-193b-3p	388.110434539327	208.13063901244	0.5362665377948	0.0399445422255669
hsa-miR-126-5p	68614.513134409	138210.550091843	2.01430490107978	0.0336776610613424
hsa-miR-585	56.228113255017	114.472358003387	2.03585628925888	0.0283766231240167
hsa-miR-1197	537.099630308868	1192.63415502256	2.22050824041103	0.0336776610613424
hsa-miR-29b-2-5p	223.331550591212	509.517387308061	2.28143934862427	0.0161969805301554
hsa-miR-148a-3p	15205.9638560385	36385.4019935997	2.39283759570102	0.00901147756534544
hsa-miR-455-5p	220.65323467305	543.590024010827	2.4635488567221	0.0206162342087163
hsa-miR-218-2-3p	34.8885266157477	87.7975722409946	2.51651705467451	0.0113767176245732
hsa-miR-137	20100.5964395033	51814.6877558976	2.57776867029016	0.00312270068457796
hsa-miR-218-5p	22381.2045211639	71018.0366268064	3.17311056961439	0.0000997911587886688
hsa-miR-3130-3p	11.3269088263582	37.2202121190315	3.28599909203988	0.00158228652349241
hsa-miR-4421	3.78743556008011	13.4390810099105	3.54833258460144	0.026517529444395
hsa-miR-33b-5p	69.0100450431549	256.65490321227	3.71909485136219	0.0000997911587886688
hsa-miR-3195	6.0701227966286	22.8316790587466	3.76132078768283	0.0230464641422328
hsa-miR-190b	76.2072515507074	504.971431989674	6.62629109060142	0.00030008361018187
hsa-miR-34b-3p	4.99229659036751	47.4909658628662	9.51284944778695	9.95338895131825E-06
hsa-miR-133a	74.0528288759186	706.742190123203	9.54375681322594	1.82328113566587E-06
hsa-miR-34c-3p	2.92782582584802	32.051270379896	10.9471233216589	0.000765369295721522
hsa-miR-34c-5p	218.821986821908	2652.84169433137	12.1232867540428	3.14735510234499E-06
hsa-miR-1	487.093461771675	6133.85910429876	12.5927765114901	0.00566236103525031
hsa-miR-34b-5p	80.3914073940297	1019.22285146644	12.6782561035514	7.14902293790016E-07
hsa-miR-133b	0.273576103385638	5.82983769294279	21.3097475283686	0.00111357056237679
hsa-miR-122-5p	14.1432211447112	945.403914034603	66.8450209723359	0.00128218053481595
hsa-miR-202-5p	4.53174119123695	1210.94970407766	267.215106286141	0.00652861734196585

## Sheet: Mi3 vs Mi4-7
Supplementary Data 6. List of differentially expressed miRNAs in each group of tumors.
id	Mean expression in Mi3 tumors	Mean expression in Mi4-7 tumors	Fold-change Mi4-7/Mi3	q-value
hsa-miR-642a-5p	25.736896356578	3.98726060140351	0.15492390947848	0.0209688187406523
hsa-miR-3612	4.88978521155496	0.981736566774021	0.2007729428389	0.00119873147553296
hsa-miR-3929	159.620092608189	32.9703992103019	0.206555444690993	0.0073020296486941
hsa-miR-296-5p	116.094436336476	47.0446578396115	0.405227496891082	0.00214966398676904
hsa-miR-188-3p	36.5513024639657	15.0273967691946	0.41113163570599	0.010156233862215
hsa-miR-532-3p	89.8860350114037	38.0856153540765	0.423710038486452	0.0037531087762109
hsa-miR-9-5p	36196.2876422742	15575.2037106079	0.430298373814925	0.00659737762563239
hsa-miR-9-3p	12378.5681268768	5428.5050563996	0.438540629316653	0.0040663148088415
hsa-miR-500a-3p	445.641178627577	198.490780383006	0.445404935410794	0.0035992412407042
hsa-miR-1260b	149.286913451559	67.0348816098074	0.449033877517731	0.00496152474732225
hsa-miR-887	938.198801951061	423.168057149321	0.451043058538668	0.0035992412407042
hsa-miR-296-3p	101.067030128651	46.2502737351136	0.457619796250471	0.00764264724681863
hsa-miR-483-3p	1379.20486565847	638.229768554273	0.462751969954487	0.0172620838852654
hsa-miR-188-5p	1627.68037675412	778.739543120511	0.47843517329456	0.010156233862215
hsa-miR-500a-5p	1061.46888926609	520.797102276326	0.490638121892023	0.0172620838852654
hsa-miR-660-3p	47.8540734383916	23.9393619185448	0.50025755799796	0.0408757295802391
hsa-miR-501-3p	342.306895211615	173.732976142959	0.507535718892127	0.0245742622108021
hsa-miR-502-3p	798.801079029068	408.642259933556	0.511569489152738	0.0261462947675602
hsa-miR-501-5p	520.579266571466	267.301488947447	0.513469333321502	0.0452768581173031
hsa-miR-218-2-3p	24.7946949147504	57.8826813533811	2.33447846615554	0.0165663514546452
hsa-miR-218-5p	16632.0815453717	44396.8422830389	2.66934972402137	0.00331357225071148
hsa-miR-149-5p	3116.33813680079	9142.66015256571	2.93378309773262	0.000896522053148832
hsa-miR-138-5p	15331.1065735022	45103.184838281	2.94193929329511	0.00314974162542257
hsa-miR-876-3p	101.416383877928	450.802101247076	4.44506187274134	0.000788369850667894
hsa-miR-876-5p	34.1357912446604	153.089735522976	4.48472790408579	0.000050912620714238
hsa-miR-873-5p	83.4270177728266	388.696254738296	4.65911721544121	0.000150214702780852
hsa-miR-376b	4.40581190917983	21.809271782156	4.95011412918349	0.00251431227639299
hsa-miR-493-3p	168.705290456617	836.782730527475	4.96002661364468	5.81868789120187E-06
hsa-miR-493-5p	500.844087814964	2537.18608841053	5.06582018264312	5.56387428534854E-06
hsa-miR-299-5p	444.042574453798	3185.37926836557	7.17358976734111	2.55310845920516E-08
hsa-miR-3167	0.172879315048081	1.75301506566429	10.140108810454	0.0209688187406523
hsa-miR-654-5p	24.171673807392	247.950721652252	10.2579045054143	7.6350050046718E-11
hsa-miR-654-3p	495.051538255433	5255.07700511642	10.6152119507302	1.73812323885712E-11
hsa-miR-494	479.565042956839	5218.35792783405	10.8814393469119	2.0506502754585E-11
hsa-miR-376a-3p	0.967461399163261	10.5351163477205	10.8894436065688	0.0000386795864287108
hsa-miR-299-3p	50.867816756	574.014046409756	11.2844246719523	1.39323681840177E-11
hsa-miR-1185-2-3p	7.35331555659485	84.1980710249648	11.4503546566081	1.32468869182725E-09
hsa-miR-377-5p	31.2971958211559	360.094106132596	11.5056348239731	1.49247225566662E-11
hsa-miR-543	91.4006922649899	1096.12419895185	11.9925152839539	1.26449562767164E-12
hsa-miR-323b-5p	1.10896697302053	13.8012190394608	12.4451127718168	5.65858705696258E-08
hsa-miR-411-5p	1498.50379504654	18823.4916767491	12.5615241943144	1.08750298101308E-12
hsa-miR-381	1187.65656756166	15991.5273701581	13.4647740827888	2.97124056564492E-13
hsa-miR-134	180.180796052014	2501.08946459051	13.8809990819916	7.33637896897073E-13
hsa-miR-409-5p	143.476122630135	2005.39661408931	13.9772150050291	3.29975425904369E-13
hsa-miR-379-3p	42.5240576921878	604.541383910146	14.2164557363304	2.92300258509188E-13
hsa-miR-541-5p	2.84331720609338	41.2717321504493	14.5153456891837	7.13715286018342E-11
hsa-miR-323a-5p	0.534930248805058	7.92019274154285	14.8060289341184	1.61550454925357E-06
hsa-miR-409-3p	505.746110999886	7611.94351368284	15.0509185303148	4.00468479378322E-14
hsa-miR-411-3p	67.5967341411288	1022.22552663489	15.1224099747287	6.99442818891377E-14
hsa-miR-370	34.8363682530844	534.45408326445	15.3418427369256	5.19530559002607E-14
hsa-miR-1185-1-3p	41.6637393496111	655.236850750819	15.7267893131857	1.91673927250824E-07
hsa-miR-323b-3p	152.705590486132	2408.51500363005	15.772277858084	9.21655922798968E-13
hsa-miR-758	57.9705444891328	1000.48553716873	17.2585154406524	7.55332314702323E-15
hsa-miR-379-5p	770.818128582101	13509.352351769	17.525991995828	3.7980051127479E-15
hsa-miR-656	15.8531869664481	282.328580554142	17.8089478886274	2.32054260534026E-14
hsa-miR-376c	3198.81957289327	57392.3809967506	17.9417374718763	3.7980051127479E-15
hsa-miR-382-5p	716.028806189329	12981.1024818057	18.1293020191331	1.65245769422804E-15
hsa-miR-665	82.747728872754	1504.04147355245	18.1762266353594	3.69473118067655E-15
hsa-miR-369-5p	122.308882896285	2256.71017058014	18.4509098369721	1.55948110409751E-14
hsa-miR-380-3p	20.7763709020573	402.6817540598	19.3817176232605	1.4735347300075E-15
hsa-miR-655	19.2065566532676	378.089194465301	19.6854231235132	1.87339832175155E-15
hsa-miR-382-3p	58.6168574555306	1177.94290487484	20.0956338501852	6.55831310399368E-16
hsa-miR-154-5p	532.486672871868	10873.3153363553	20.4198825816843	1.68744541216939E-16
hsa-miR-495	210.172295266728	4301.85176222274	20.4682151696697	2.57800833601949E-16
hsa-miR-539-5p	73.8956943873634	1547.57318283967	20.9426705529992	1.49203072555122E-16
hsa-miR-323a-3p	144.519563191658	3069.62009498034	21.240170030887	1.42304632881329E-16
hsa-miR-668	13.596352985014	293.296238058311	21.571684582004	4.6302232307127E-16
hsa-miR-337-5p	132.04506446434	2856.33116371218	21.6314875175328	4.19935717830578E-16
hsa-miR-889	1677.92591283842	36520.5675317666	21.7653039698204	7.89463585671949E-17
hsa-miR-485-3p	16.0932319798684	354.144366052423	22.0057951376973	1.34419252324813E-16
hsa-miR-1185-5p	85.9323152227406	1905.77743341603	22.1776572465919	9.96942347279646E-17
hsa-miR-376a-5p	174.939908271591	3908.83069068626	22.3438478349828	7.34280974513866E-17
hsa-miR-377-3p	1064.67491826397	23884.5165568514	22.43362377297	1.03970193441355E-16
hsa-miR-329	4.05145900176169	91.6645234162949	22.6250650386531	4.24671958491474E-15
hsa-miR-485-5p	41.5393645053812	940.489047473727	22.6409108245239	4.43536531586954E-17
hsa-miR-487b	13015.6045019817	296752.301913344	22.7997325724028	3.28149793312929E-17
hsa-miR-154-3p	221.314817009885	5308.48391097964	23.9861206886231	4.43536531586954E-17
hsa-miR-337-3p	40.8083836649114	1017.67285773802	24.9378379230701	4.43536531586954E-17
hsa-miR-496	18.4940004553374	476.76409195735	25.7793922471629	1.34194697927185E-06
hsa-miR-369-3p	1292.84070387324	33347.6127828285	25.794061621762	5.01202919502132E-18
hsa-miR-1197	5.82137335444724	153.82056179037	26.423414617937	0.0000417327856774097
hsa-miR-544a	87.7508843953662	2370.28561997561	27.0115296991898	1.18788254279983E-12
hsa-miR-410	63.073715159456	1765.95418956342	27.9982586264173	5.36149309809507E-11
hsa-miR-487a	176.31133250612	5023.76690527848	28.4937266020838	7.08681761593101E-19
hsa-miR-412	0.0717644543771	2.06655345242767	28.7963375512976	0.011586231399053
hsa-miR-539-3p	57.8092714294409	1820.83977754354	31.4973659504767	3.57945439264123E-19
hsa-miR-541-3p	0.498927959909092	16.2553070040468	32.5804691463044	0.000397172792732896
hsa-miR-136-5p	521.26661796945	18161.9096712994	34.8418813812547	1.91458992042896E-19
hsa-miR-127-5p	35.51157868282	1385.54805335214	39.016796908059	3.91513103704635E-20
hsa-miR-127-3p	2842.84149064924	118297.490445843	41.6124116785797	3.41534563826134E-21
hsa-miR-432-3p	1.02205561674895	46.0771557109331	45.0828261748609	1.47768760701479E-17
hsa-miR-136-3p	159.993877594604	7488.4964895956	46.8048940508219	4.32901023585493E-22
hsa-miR-432-5p	56.7102045836132	3420.54836396845	60.316276216659	1.31965321899542E-24
hsa-miR-770-5p	11.2968116982263	696.094208811716	61.6186431540687	7.55996488881641E-24
hsa-miR-433	20.1968809000476	1260.30681487752	62.4010618825083	1.26704454836744E-24
hsa-miR-431-5p	304.077851652722	19345.3415667631	63.6196995658098	0.00291550450260481
hsa-miR-431-3p	2.06129244875881	164.372660026206	79.7425227677815	1.31965321899542E-24

## Sheet: Mi1-2 vs Mi3-7
Supplementary Data 6. List of differentially expressed miRNAs in each group of tumors.
Supplementary Data 6. List of differentially expressed miRNAs in each group of tumors.
id	Mean expression in Mi1-2 tumors	Mean expression in Mi3-7 tumors	Fold-change Mi3-7/Mi1-2	q-value
hsa-miR-138-1-3p	11.1217185792868	165.627534119483	14.8922608442863	3.95941815969353E-13
hsa-miR-138-5p	4500.94981465096	45757.7566452483	10.1662445771564	5.74487561551719E-11
hsa-miR-132-5p	58.1710333434091	495.473651564094	8.51753223359633	4.8122468996043E-09
hsa-miR-212-3p	81.9143858521333	678.531847962384	8.28342715267653	2.46681696302291E-07
hsa-miR-132-3p	1419.74670423477	11307.6403519582	7.9645477029319	1.13026314614029E-07
hsa-miR-212-5p	6.62455495604431	47.3157085440298	7.14247354848471	7.00972045065729E-07
hsa-miR-215	3.659932614634	19.959183632131	5.45342926597215	0.000317133402438229
hsa-miR-1179	406.283256907986	1985.73139747903	4.88755409856515	3.60074408100238E-06
hsa-miR-449a	17.9795877681998	80.8270246488227	4.49548819977843	0.00865491474672209
hsa-miR-203	98.3094319951962	372.875225690862	3.79287336040231	0.00190968708485734
hsa-miR-885-5p	5.22328444216589	19.3733474725555	3.70903550956572	0.00165590359434247
hsa-miR-1224-3p	11.6852207678498	41.6237516115897	3.56208517053537	0.000637887948379017
hsa-miR-449c-5p	2.88820506893527	9.82815508446397	3.40285916335128	0.0100413479373372
hsa-miR-488-5p	1.50295630820728	4.82543318729013	3.21062772147108	0.0468296946736387
hsa-miR-548ag	3.51140616657274	11.0821927430996	3.15605549953118	0.0278923330703843
hsa-miR-488-3p	1310.53267049755	4114.93113675526	3.13989206785132	0.000829269737540078
hsa-miR-449b-5p	6.62233814831965	20.5914749273445	3.10939647993804	0.0197749076251106
hsa-miR-675-3p	100.445234236657	303.118773780084	3.01775167417016	0.00253675290651995
hsa-miR-135a-5p	1782.45290951295	5254.20045993154	2.94773591598964	0.00442902664934264
hsa-miR-7-5p	199568.92075569	570375.049388284	2.85803544574223	0.0195103487156392
hsa-miR-7-2-3p	17.9289445193662	48.111720376535	2.68346640955727	0.00973128601832349
hsa-miR-2681-3p	24.1292862996349	56.717170466525	2.35055317269716	0.0197749076251106
hsa-miR-3065-3p	139.02486907247	325.10195660828	2.33844461625648	0.00746219334072239
hsa-miR-4705	42.3569430181077	92.0524690012207	2.17325572721024	0.0356561304889059
hsa-miR-191-5p	169.009028808273	328.152830149583	1.9416289914419	0.0381831036991538
hsa-miR-409-3p	14189.4844217306	8184.69923555621	0.576814420615713	0.0312370545810599
hsa-miR-483-5p	1161.98738094446	659.477582564677	0.567542809310594	0.0185974196295482
hsa-miR-4792	304.613531011077	168.421658983766	0.552902750001745	0.0477044334060712
hsa-miR-126-3p	278229.067025535	145423.378732955	0.522675004044809	0.0494879693770604
hsa-miR-770-5p	1294.35255447368	674.903278976194	0.521421522013859	0.0151457364867439
hsa-miR-656	537.363156774327	271.949049494169	0.506080564076293	0.0368754264815428
hsa-miR-376a-5p	7925.56141067157	3868.13263141263	0.488057871358399	0.0226703462923685
hsa-miR-455-3p	761.286454870679	369.972397225464	0.485983160291893	0.0203048374899831
hsa-miR-655	769.123737253095	364.717045443772	0.474198139751023	0.026982820353748
hsa-miR-143-3p	277891.323361005	131055.579910069	0.471607311538174	0.0418349838943845
hsa-miR-337-3p	2120.66907695222	980.063422774263	0.462148212290994	0.0203048374899831
hsa-miR-503	220.718458640454	101.880503476691	0.461585787179914	0.0478004472956085
hsa-miR-380-3p	845.150988810385	386.620764622502	0.457457625609242	0.0168289754608916
hsa-miR-3929	140.290086075371	63.9934703860134	0.45615105226775	0.0497741675817312
hsa-miR-409-5p	4294.07321178599	1933.10098027107	0.450178859308981	0.00806396628883389
hsa-miR-323a-3p	6586.29016226497	2941.98784233207	0.446683606377942	0.0100818616328557
hsa-miR-145-5p	21909.0008959515	9612.38817458288	0.438741511775606	0.0271732499800089
hsa-miR-431-3p	409.154324003148	176.314229002057	0.430923538280144	0.000644186329042383
hsa-miR-432-3p	103.086037017523	44.1066271962259	0.427862283509148	0.00406694441077968
hsa-miR-544a	5291.70918114308	2261.73757292684	0.427411540487998	0.00217034458259841
hsa-miR-541-5p	101.045315162866	43.0482809704268	0.426029459169293	0.000555143271433234
hsa-miR-329	208.794355250269	88.0033496416727	0.421483375526069	0.00599018263215684
hsa-miR-432-5p	8706.70940091271	3645.30816989193	0.418678056431951	0.000136316469390986
hsa-miR-193a-3p	182.307930280409	75.4025432607896	0.41359990837926	0.0141696107632728
hsa-miR-1185-2-3p	202.170574084841	81.7423001247034	0.404323430819365	0.00166539112084417
hsa-miR-214-5p	46.4907813646573	18.5064575817451	0.398067252012543	0.0185974196295482
hsa-miR-410	4266.33234297896	1686.41329347838	0.395284088979538	0.000413016949452799
hsa-miR-143-5p	338.023371926979	128.143639249658	0.379096979357214	0.00165590359434247
hsa-miR-433	3270.08821206216	1212.9773949692	0.370931093080293	0.000227421510824485
hsa-miR-126-5p	76844.4246147712	27635.8455885874	0.359633710931257	0.00033599046424158
hsa-miR-1185-1-3p	1767.49856209819	629.887408222208	0.356372232334079	0.0000931873139889054
hsa-miR-455-5p	288.878920473923	102.006645266939	0.353112110428795	0.00026194904835627
hsa-miR-412	5.69919963105277	1.96709021668455	0.345152011515199	0.0292789788150861
hsa-miR-668	823.231824701959	282.84731334861	0.343581607101999	0.0000478441968765746
hsa-miR-3195	11.1770137125698	3.69600391041568	0.330679017263718	0.000520331983393406
hsa-miR-496	1515.63559152797	454.110569505563	0.299617251035756	2.48069277581534E-06
hsa-miR-504	10.4161501559492	3.06325226392274	0.294086799639034	0.0490603237738717
hsa-miR-541-3p	62.4432025236203	17.655881811892	0.282751061738279	9.70667424667579E-08
hsa-miR-1	2732.53314755954	751.342756740004	0.274961991736875	0.0100818616328557
hsa-miR-133b	2.57823903277948	0.702418656760566	0.272441246847202	0.0307544054995091
hsa-miR-210	3861.20340361943	1003.74589266649	0.259956751236051	5.36895225614039E-10
hsa-miR-1973	18.2362585991787	4.61911931786554	0.253293146329563	0.0094751225243163
hsa-miR-376a-3p	42.2046963493397	10.4122785093329	0.246709001840639	0.00845369260695484
hsa-miR-34b-3p	21.5622434675744	5.09886691630516	0.236472003665709	0.0000273073125592386
hsa-miR-483-3p	3631.95008826102	856.745025846208	0.235891189313237	1.04149460731203E-07
hsa-miR-431-5p	82518.7279784808	19020.5808089439	0.230500169778478	2.30643890039314E-11
hsa-miR-1197	650.445978909515	146.24619306466	0.224839875726259	8.21315722996207E-09
hsa-miR-34b-5p	455.097051533083	101.356302808061	0.222713600245535	0.0000147430768137192
hsa-miR-34c-5p	1188.376110179	259.492447832054	0.21835885592901	0.0000147430768137192
hsa-miR-133a	321.324698221336	70.1519085229165	0.218320934902409	0.0000176974924440801
hsa-miR-34c-3p	14.5800270385846	3.08167253279565	0.211362607534287	0.0000973836090592585
hsa-miR-183-5p	1411.22245990854	197.546437746331	0.139982492738341	0.0185974196295482
hsa-miR-4634	1.816898621806	0.251736471994068	0.138552844376007	0.0368754264815428
hsa-miR-96-5p	3804.31819838494	491.707269804562	0.129249774641172	0.0168289754608916
hsa-miR-182-3p	3.61894471491374	0.356462294409239	0.0984989610203909	0.00484071744766364
hsa-miR-122-5p	392.974241834391	22.9907149377116	0.058504381433225	0.000497706553772236
hsa-miR-383	1.50184729179887	0.0383207450463675	0.0255157400193916	0.00296104087428731
